# Supplementary material for: Light Weight, Easy Formable and Non-Toxic Polymer-Based Composites for Hard X-ray Shielding: A Theoretical and Experimental Study
Source: Int J Mol Sci. 2020 Jan 28;21(3):833. doi: 10.3390/ijms21030833 (PMC7037949; doi:10.3390/ijms21030833)
Supplement: Supplementary file 1 [file ijms-21-00833-s001.zip]

Archive with 1 entries (1 files):
- ijms-671580-supplementary.xlsx
