# Supplementary material for: Light Weight, Easy Formable and Non-Toxic Polymer-Based Composites for Hard X-ray Shielding: A Theoretical and Experimental Study
Source: Int J Mol Sci. 2020 Jan 28;21(3):833. doi: 10.3390/ijms21030833 (PMC7037949; doi:10.3390/ijms21030833)
Supplement: Supplementary file 1 [file ijms-21-00833-s001.zip › ijms-671580-supplementary.xlsx]

## Sheet: Grey scale
	20kV			40kV			60kV			80kV			90kV			100kV
	Mean	Standard Deviation	Scaled mean	Mean	Standard Deviation	Scaled mean	Mean	Standard Deviation	Scaled mean	Mean	Standard Deviation	Scaled mean	Mean	Standard Deviation	Scaled mean	Mean	Standard Deviation	Scaled mean
Reference	65531	3.865	1	65436	50.28	0.998481	65139	169.9	0.993732	64520	364.1	0.983834	63913	481	0.974128	62760	660.8	0.955692
Sample 1	63689	56.92	0.970546	22391	709.8	0.31019	2983	400.6	-0.00014391	2979	403.1	-0.00020787	2993	398.5	1.599e-05	3002	391.5	0.0001599
Sample 2	65529	8.722	0.999968	63076	358.9	0.960744	56304	981	0.85246	39934	2368	0.590703	26624	3090	0.377876	9292	4014	0.100737
Sample 3	65533	3.011	1.00003	64374	107.2	0.9815	60835	368.5	0.924911	51455	955.5	0.774924	42714	1341	0.635156	30752	1838	0.443883
Sample 4	65533	3.041	1.00003	65249	57.89	0.995491	64172	251.5	0.97827	61094	584.3	0.929052	57728	778.1	0.87523	52419	1039	0.790339
Sample 5	65532	3.737	1.00002	65333	59.12	0.996834	64588	208.1	0.984921	62434	511.7	0.950479	60056	714.7	0.912455	56139	945.9	0.849822
Sample 6	65531	3.899	1	65385	64.91	0.997665	64872	238.7	0.989463	63637	557.9	0.969715	62460	803.9	0.950895	60473	1060	0.919122
Sample 7	65532	3.633	1.00002	65426	54.04	0.998321	65009	235.7	0.991653	63993	628.5	0.975407	63198	829.1	0.962695	61807	1188	0.940453
Sample 8	65532	3.502	1.00002	65440	51.65	0.998545	65093	207.3	0.992996	64189	592.4	0.978541	63473	755.2	0.967093	62227	979	0.947169
Sample 9	65533	3.253	1.00003	65449	46.21	0.998689	65135	177	0.993668	64385	425.6	0.981675	63784	594.8	0.972065	62820	821	0.956651
	110kV			120kV			130kV			140kV			150kV			160kV
	Mean	Standard Deviation	Scaled mean	Mean	Standard Deviation	Scaled mean	Mean	Standard Deviation	Scaled mean	Mean	Standard Deviation	Scaled mean	Mean	Standard Deviation	Scaled mean	Mean	Standard Deviation	Scaled mean
Reference	61230	791.1	0.931227	58181	989.8	0.882473	54572	1248	0.824765	50587	1422	0.761045	46698	1724	0.69886	42717	1790	0.635204
Sample 1	2991	399.1	-1.599e-05	3001	398.1	0.00014391	3009	394.5	0.00027183	2987	398	-7.99501e-05	2992	401.2	0	2992	401.2	0
Sample 2	5503	997.6	0.0401509	3436	393.6	0.00709957	3445	393.7	0.00724348	3521	376.8	0.00845872	3498	378.1	0.00809095	3498	378.1	0.00809095
Sample 3	19843	2043	0.269448	4095	646.3	0.017637	4014	368.5	0.0163418	4038	363.5	0.0167256	4069	359.4	0.0172213	4059	362.8	0.0170614
Sample 4	46640	1189	0.697932	35748	1568	0.523769	24702	1925	0.347143	13914	2030	0.174643	5828	1094	0.0453477	4855	362.2	0.0297894
Sample 5	51543	1223	0.776332	42860	1710	0.63749	33985	1854	0.495579	25054	2013	0.352772	17277	2175	0.228417	9510	2214	0.104223
Sample 6	58080	1214	0.880858	53214	1751	0.803051	47815	2085	0.716721	42042	2430	0.62441	36538	2961	0.536401	31032	3125	0.44836
Sample 7	60237	1312	0.915349	56780	1902	0.860071	52892	2237	0.797902	48722	2622	0.731224	44341	3296	0.661171	39964	3471	0.591183
Sample 8	60616	1156	0.921409	57262	1613	0.867779	53290	1989	0.804266	49039	2289	0.736293	44529	2959	0.664178	40054	3127	0.592622
Sample 9	61580	1070	0.936823	59024	1415	0.895953	55970	1728	0.847119	52514	2235	0.791858	49076	2467	0.736884	45353	2643	0.677353
	170kV			180kV			190kV			200kV			210kV			220kV
	Mean	Standard Deviation	Scaled mean	Mean	Standard Deviation	Scaled mean	Mean	Standard Deviation	Scaled mean	Mean	Standard Deviation	Scaled mean	Mean	Standard Deviation	Scaled mean	Mean	Standard Deviation	Scaled mean
Reference	38742	1832	0.571643	34745	1862	0.507731	30805	1875	0.44473	26788	1883	0.380499	23184	1870	0.322871	19590	1853	0.265402
Sample 1	2992	401.2	0	2992	401.2	0	2992	401.2	0	2992	401.2	0	2992	401.2	0	2992	401.2	0
Sample 2	3498	378.1	0.00809095	3498	378.1	0.00809095	3498	378.1	0.00809095	3498	378.1	0.00809095	3498	378.1	0.00809095	3498	378.1	0.00809095
Sample 3	4059	362.8	0.0170614	4059	362.8	0.0170614	4059	362.8	0.0170614	4059	362.8	0.0170614	4059	362.8	0.0170614	4059	362.8	0.0170614
Sample 4	4855	362.2	0.0297894	4855	362.2	0.0297894	4855	362.2	0.0297894	4855	362.2	0.0297894	4855	362.2	0.0297894	4855	362.2	0.0297894
Sample 5	4327	565.1	0.0213467	4138	423	0.0183246	4138	423	0.0183246	4138	423	0.0183246	4138	423	0.0183246	4138	423	0.0183246
Sample 6	25618	3255	0.36179	20242	3369	0.275828	15000	3462	0.192008	9841	3201	0.109516	5725	2250	0.0437007	2586	938.3	-0.00649195
Sample 7	35551	3610	0.520619	31085	3728	0.449208	26657	3827	0.378404	22130	3920	0.306017	18055	3961	0.240858	14025	3893	0.176418
Sample 8	35542	3258	0.520475	30982	3370	0.447561	26463	3460	0.375302	21855	3547	0.30162	17703	3588	0.235229	13591	3545	0.169478
Sample 9	41527	2791	0.616176	37602	2924	0.553415	33662	3037	0.490414	29603	3148	0.42551	25891	3222	0.366156	22163	3294	0.306545
